# Supplementary material for: Self-Healing Analysis of Half-Warm Asphalt Mixes Containing Electric Arc Furnace (EAF) Slag and Reclaimed Asphalt Pavement (RAP) Using a Novel Thermomechanical Healing Treatment
Source: Materials (Basel). 2020 May 30;13(11):2502. doi: 10.3390/ma13112502 (PMC7321439; doi:10.3390/ma13112502)
Supplement: Supplementary file 1 [file materials-13-02502-s001.zip]

Archive with 1 entries (1 files):
- materials-799853-supplementary.MP4
